# Supplementary material for: Analyses of m6A regulatory genes and subtype classification in atrial fibrillation
Source: Front Cell Neurosci. 2023 Jun 26;17:1073538. doi: 10.3389/fncel.2023.1073538 (PMC10330950; doi:10.3389/fncel.2023.1073538)
Supplement: Supplementary file 1 [file Data_Sheet_1.zip]

Archive with 29 entries (29 files):
- 10-m6A.RCircos.R
- 11-m6Acor.R
- 12-m6A.model.R
- 13-m6A.randomForest.R
- 14-m6A.Nomo.R
- 15-m6A.m6aCluster.R
- 16-m6A.m6ACluHeatmap.R
- 17-m6A.PCA.R
- 18-m6A.ssGSEA.R
- 19-m6A.immHeatmap.R
- 20-m6A.geneImmune.R
- 21-m6A.diff.R
- 22-m6A.GO.R
- 23-m6A.KEGG.R
- 24-m6A.geneCluster.R
- 25-m6AgeneCluHeatmap.R
- 26-m6A.geneCluDiff.R
- 27-m6A.geneCluImmune.R
- 28-m6A.PCAscore.R
- 29-m6A.clusterScore.R
- 3-getsymbol.R
- 30m6A.ggalluvial.R
- 31-m6A.geneDiff.R
- 4-merge.R
- 5-batch.R
- 6-m6A.normalize.R
- 7-m6A.m6aExp.R
- 8-m6A.heatmap.R
- 9-m6A.preRcircos.pl
