# Supplementary material for: Analyses of m6A regulatory genes and subtype classification in atrial fibrillation
Source: Front Cell Neurosci. 2023 Jun 26;17:1073538. doi: 10.3389/fncel.2023.1073538 (PMC10330950; doi:10.3389/fncel.2023.1073538)
Supplement: Supplementary file 1 [file Data_Sheet_1.zip › 10-m6A.RCircos.R]

#install.packages("RCircos")


library("RCircos")     
setwd("C:\\142GEOm6A(8)\\10.Rcircos")     


cytoBandIdeogram=read.table("refer.txt", header=T, sep="\t", check.names=F)
chr.exclude <- NULL
cyto.info <- cytoBandIdeogram
tracks.inside <- 4
tracks.outside <- 0
RCircos.Set.Core.Components(cyto.info, chr.exclude, tracks.inside, tracks.outside)


rcircos.params <- RCircos.Get.Plot.Parameters()
rcircos.params$text.size=0.7
rcircos.params$point.size=5
RCircos.Reset.Plot.Parameters(rcircos.params)


pdf(file="RCircos.pdf", width=8, height=8)
RCircos.Set.Plot.Area()
RCircos.Chromosome.Ideogram.Plot()


RCircos.Gene.Label.Data=read.table("Rcircos.geneLabel.txt", header=T, sep="\t", check.names=F)
name.col <- 4
side <- "in"
track.num <- 1
RCircos.Gene.Connector.Plot(RCircos.Gene.Label.Data, track.num, side)
track.num <- 2
RCircos.Gene.Name.Plot(RCircos.Gene.Label.Data, name.col, track.num, side)
dev.off()
