# Supplementary material for: Analyses of m6A regulatory genes and subtype classification in atrial fibrillation
Source: Front Cell Neurosci. 2023 Jun 26;17:1073538. doi: 10.3389/fncel.2023.1073538 (PMC10330950; doi:10.3389/fncel.2023.1073538)
Supplement: Supplementary file 1 [file Data_Sheet_1.zip › 12-m6A.model.R]

library(caret)
library(DALEX)
library(ggplot2)
library(randomForest)
library(kernlab)
library(pROC)

set.seed(123)
inputFile = "diffGeneExp.txt"
normFile = "GSE79768.txt"
setwd("C:\\142GEOm6A(8)\\12.model")

data = read.table(inputFile, header = T, sep = "\t", check.names = F, row.names = 1)
data = t(data)
group = gsub("(.*)\\_(.*)", "\\2", row.names(data))
data = as.data.frame(data)
data$Type = group
yTrain = ifelse(data$Type == "con", 0, 1)


norm_data = read.table(normFile, header = T, sep = "\t", check.names = F, row.names = 1)
norm_data = t(norm_data)
norm_group = gsub("(.*)\\_(.*)", "\\2", row.names(norm_data))
norm_data = as.data.frame(norm_data)
norm_data$Type = norm_group
yTest = ifelse(norm_data$Type == "con", 0, 1)

control = trainControl(method = "repeatedcv", number = 4, savePredictions = TRUE)
mod_rf = train(Type ~ ., data = data, method = "rf", trControl = control)
mod_svm = train(Type ~ ., data = data, method = "svmRadial", prob.model = TRUE, trControl = control)


p_fun <- function(object, newdata) {
  predict(object, newdata = newdata, type = "prob")[, 2]
}


explainer_norm_rf <- explain(mod_rf, label = "RF",
                             data = norm_data, y = yTest,
                             predict_function = p_fun,
                             verbose = FALSE)
explainer_norm_svm <- explain(mod_svm, label = "SVM",
                              data = norm_data, y = yTest,
                              predict_function = p_fun,
                              verbose = FALSE)


mp_norm_rf <- model_performance(explainer_norm_rf)
mp_norm_svm <- model_performance(explainer_norm_svm)


pdf(file = "boxplot.pdf", width = 6, height = 6)
p2 <- plot(mp_norm_rf, mp_norm_svm, geom = "boxplot")
print(p2)
dev.off()


pdf(file = "residual.pdf", width = 6, height = 6)
p1 <- plot(mp_norm_rf, mp_norm_svm)
print(p1)
dev.off()


pred1 = predict(mod_rf, newdata = norm_data, type = "prob")
pred2 = predict(mod_svm, newdata = norm_data, type = "prob")

roc1 = roc(yTest, as.numeric(pred1[, 2]))
roc2 = roc(yTest, as.numeric(pred2[, 2]))
ci1 = ci.auc(roc1, method = "bootstrap")
ci2 = ci.auc(roc2, method = "bootstrap")
pdf(file = "ROC.pdf", width = 5, height = 5)
plot(roc1, print.auc = F, legacy.axes = T, main = "", col = "red")
plot(roc2, print.auc = F, legacy.axes = T, main = "", col = "blue", add = T)
legend('bottomright',
       c(paste0('RF: ',sprintf("%.03f",roc1$auc)),
         paste0('SVM: ',sprintf("%.03f",roc2$auc))),
       col=c("red","blue"), lwd=2, bty = 'n')
dev.off()
