# Supplementary material for: Analyses of m6A regulatory genes and subtype classification in atrial fibrillation
Source: Front Cell Neurosci. 2023 Jun 26;17:1073538. doi: 10.3389/fncel.2023.1073538 (PMC10330950; doi:10.3389/fncel.2023.1073538)
Supplement: Supplementary file 1 [file Data_Sheet_1.zip › 13-m6A.randomForest.R]

#install.packages("randomForest")


library(randomForest)
set.seed(123)

inputFile="diffGeneExp.txt"     
setwd("C:\\142GEOm6A(8)\\13.RF")      


data=read.table(inputFile, header=T, sep="\t", check.names=F, row.names=1)
data=t(data)
group=gsub("(.*)\\_(.*)", "\\2", row.names(data))


rf=randomForest(as.factor(group)~., data=data, ntree=500)
pdf(file="forest.pdf", width=6, height=6)
plot(rf, main="Random forest", lwd=2)
dev.off()


optionTrees=which.min(rf$err.rate[,1])
optionTrees
rf2=randomForest(as.factor(group)~., data=data, ntree=optionTrees)


importance=importance(x=rf2)


pdf(file="geneImportance.pdf", width=6.2, height=5.8)
varImpPlot(rf2, main="")
dev.off()


rfGenes=importance[order(importance[,"MeanDecreaseGini"], decreasing = TRUE),]
rfGenes=names(rfGenes[rfGenes>2])      
#rfGenes=names(rfGenes[1:5])          
write.table(rfGenes, file="rfGenes.txt", sep="\t", quote=F, col.names=F, row.names=F)


sigExp=t(data[,rfGenes])
sigExpOut=rbind(ID=colnames(sigExp),sigExp)
write.table(sigExpOut, file="rfGeneExp.txt", sep="\t", quote=F, col.names=F)
