# Supplementary material for: Analyses of m6A regulatory genes and subtype classification in atrial fibrillation
Source: Front Cell Neurosci. 2023 Jun 26;17:1073538. doi: 10.3389/fncel.2023.1073538 (PMC10330950; doi:10.3389/fncel.2023.1073538)
Supplement: Supplementary file 1 [file Data_Sheet_1.zip › 15-m6A.m6aCluster.R]

#if (!requireNamespace("BiocManager", quietly = TRUE))
#    install.packages("BiocManager")
#BiocManager::install("ConsensusClusterPlus")


library(ConsensusClusterPlus)     
expFile="diffGeneExp.txt"        
workDir="C:\\142GEOm6A(8)\\15.m6aCluster"    
setwd(workDir)      


data=read.table(expFile, header=T, sep="\t", check.names=F, row.names=1)
data=as.matrix(data)


group=sapply(strsplit(colnames(data),"\\_"), "[", 2)
data=data[,group=="treat"]


maxK=9
results=ConsensusClusterPlus(data,
              maxK=maxK,
              reps=50,
              pItem=0.8,
              pFeature=1,
              title=workDir,
              clusterAlg="pam",
              distance="euclidean",
              seed=123456,
              plot="png")


clusterNum=2        
cluster=results[[clusterNum]][["consensusClass"]]
cluster=as.data.frame(cluster)
colnames(cluster)=c("m6Acluster")
letter=c("A","B","C","D","E","F","G")
uniqClu=levels(factor(cluster$m6Acluster))
cluster$m6Acluster=letter[match(cluster$m6Acluster, uniqClu)]
outTab=cbind(t(data), cluster)
outTab=rbind(ID=colnames(outTab), outTab)
write.table(outTab, file="m6Acluster.txt", sep="\t", quote=F, col.names=F)
