# Supplementary material for: Analyses of m6A regulatory genes and subtype classification in atrial fibrillation
Source: Front Cell Neurosci. 2023 Jun 26;17:1073538. doi: 10.3389/fncel.2023.1073538 (PMC10330950; doi:10.3389/fncel.2023.1073538)
Supplement: Supplementary file 1 [file Data_Sheet_1.zip › 16-m6A.m6ACluHeatmap.R]

#if (!requireNamespace("BiocManager", quietly = TRUE))
#    install.packages("BiocManager")
#BiocManager::install("limma")

#install.packages("pheatmap")
#install.packages("reshape2")
#install.packages("ggpubr")


library(limma)
library(pheatmap)
library(reshape2)
library(ggpubr)

clusterFile="m6Acluster.txt"     
setwd("C:\\142GEOm6A(8)\\16.m6ACluHeatmap")     


rt=read.table(clusterFile, header=T, sep="\t", check.names=F, row.names=1)
rt=rt[order(rt$m6Acluster),]


data=t(rt[,1:(ncol(rt)-1),drop=F])
Type=rt[,ncol(rt),drop=F]


bioCol=c("#0066FF","#FF0000","#FF9900","#6E568C","#7CC767","#223D6C","#D20A13","#FFD121","#088247","#11AA4D")
ann_colors=list()
m6aCluCol=bioCol[1:length(levels(factor(Type$m6Acluster)))]
names(m6aCluCol)=levels(factor(Type$m6Acluster))
ann_colors[["m6Acluster"]]=m6aCluCol


pdf("heatmap.pdf", width=7, height=7)
pheatmap(data,
         annotation=Type,
         annotation_colors = ann_colors,
         color = colorRampPalette(c(rep("blue",2), "white", rep("red",2)))(100),
         cluster_cols =F,
         cluster_rows =T,
         scale="row",
         show_colnames=F,
         show_rownames=T,
         fontsize=6,
         fontsize_row=7,
         fontsize_col=6)
dev.off()


data=melt(rt, id.vars=c("m6Acluster"))
colnames(data)=c("m6Acluster", "Gene", "Expression")


p=ggboxplot(data, x="Gene", y="Expression", color = "m6Acluster", 
	     ylab="Gene expression",
	     xlab="",
	     legend.title="m6Acluster",
	     palette = m6aCluCol,
	     width=1)
p=p+rotate_x_text(60)
p1=p+stat_compare_means(aes(group=m6Acluster),
	      symnum.args=list(cutpoints = c(0, 0.001, 0.01, 0.05, 1), symbols = c("***", "**", "*", " ")),
	      label = "p.signif")


pdf(file="boxplot.pdf", width=4.5, height=5)
print(p1)
dev.off()
