# Supplementary material for: Analyses of m6A regulatory genes and subtype classification in atrial fibrillation
Source: Front Cell Neurosci. 2023 Jun 26;17:1073538. doi: 10.3389/fncel.2023.1073538 (PMC10330950; doi:10.3389/fncel.2023.1073538)
Supplement: Supplementary file 1 [file Data_Sheet_1.zip › 19-m6A.immHeatmap.R]

#if (!requireNamespace("BiocManager", quietly = TRUE))
#    install.packages("BiocManager")
#BiocManager::install("limma")

#install.packages("pheatmap")
#install.packages("reshape2")
#install.packages("ggpubr")


library(limma)
library(pheatmap)
library(reshape2)
library(ggpubr)

clusterFile="m6Acluster.txt"         
ssgseaFile="ssGSEA.result.txt"      
setwd("C:\\142GEOm6A(8)\\19.immHeatmap")     


cluster=read.table(clusterFile, header=T, sep="\t", check.names=F, row.names=1)
cluster=cluster[,-ncol(cluster)]


ssgsea=read.table(ssgseaFile, header=T, sep="\t", check.names=F, row.names=1)
ssgsea=t(ssgsea)


sameSample=intersect(row.names(cluster), row.names(ssgsea))
cluster=cluster[sameSample,,drop=F]
ssgsea=ssgsea[sameSample,,drop=F]


cor=cor(ssgsea, cluster, method="spearman")


pdf(file="heatmap.pdf", width=7, height=9)
pheatmap(cor,
         color = colorRampPalette(c(rep("blue",1), "white", rep("red",1)))(100),
         cluster_cols =F,
         cluster_rows =T,
         display_numbers = T,
         show_colnames=T,
         show_rownames=T,
         angle_col =45,
         fontsize=10,
         fontsize_row=10,
         fontsize_col=10)
dev.off()
