# Supplementary material for: Analyses of m6A regulatory genes and subtype classification in atrial fibrillation
Source: Front Cell Neurosci. 2023 Jun 26;17:1073538. doi: 10.3389/fncel.2023.1073538 (PMC10330950; doi:10.3389/fncel.2023.1073538)
Supplement: Supplementary file 1 [file Data_Sheet_1.zip › 25-m6AgeneCluHeatmap.R]

#if (!requireNamespace("BiocManager", quietly = TRUE))
#    install.packages("BiocManager")
#BiocManager::install("limma")

#install.packages("pheatmap")


library(limma)
library(pheatmap)

expFile="interGeneExp.txt"        
clusterFile="geneCluster.txt"     
setwd("C:\\142GEOm6A(8)\\25.geneCluHeatmap")      


exp=read.table(expFile, header=T, sep="\t", check.names=F, row.names=1)
exp=t(exp)


cluster=read.table(clusterFile, header=T, sep="\t", check.names=F, row.names=1)


sameSample=intersect(row.names(exp), row.names(cluster))
exp=exp[sameSample,,drop=F]
cluster=cluster[sameSample,,drop=F]
rt=cbind(exp, cluster)
rt=rt[order(rt$geneCluster),]


data=t(rt[,1:(ncol(rt)-1),drop=F])
Type=rt[,ncol(rt),drop=F]


bioCol=c("#0066FF","#FF0000","#FF9900","#6E568C","#7CC767","#223D6C","#D20A13","#FFD121","#088247","#11AA4D")
ann_colors=list()
geneCluCol=bioCol[1:length(levels(factor(Type$geneCluster)))]
names(geneCluCol)=levels(factor(Type$geneCluster))
ann_colors[["geneCluster"]]=geneCluCol


pdf(file="heatmap.pdf", width=7.5, height=10)
pheatmap(data,
         annotation=Type,
         annotation_colors = ann_colors,
         color = colorRampPalette(c(rep("blue",2), "white", rep("red",2)))(100),
         cluster_cols =F,
         cluster_rows =T,
         scale="row",
         show_colnames=F,
         show_rownames=T,
         fontsize=8,
         fontsize_row=10,
         fontsize_col=6)
dev.off()
