# Supplementary material for: Analyses of m6A regulatory genes and subtype classification in atrial fibrillation
Source: Front Cell Neurosci. 2023 Jun 26;17:1073538. doi: 10.3389/fncel.2023.1073538 (PMC10330950; doi:10.3389/fncel.2023.1073538)
Supplement: Supplementary file 1 [file Data_Sheet_1.zip › 27-m6A.geneCluImmune.R]

#if (!requireNamespace("BiocManager", quietly = TRUE))
#    install.packages("BiocManager")
#BiocManager::install("limma")

#install.packages("ggpubr")


library(limma)
library(reshape2)
library(ggpubr)

clusterFile="geneCluster.txt"         
ssgseaFile="ssGSEA.result.txt"        
setwd("C:\\142GEOm6A(8)\\27.geneCluImmune")     


cluster=read.table(clusterFile, header=T, sep="\t", check.names=F, row.names=1)


ssgsea=read.table(ssgseaFile, header=T, sep="\t", check.names=F, row.names=1)
ssgsea=t(ssgsea)


sameSample=intersect(row.names(cluster), row.names(ssgsea))
cluster=cluster[sameSample, "geneCluster", drop=F]
ssgsea=ssgsea[sameSample, , drop=F]
scoreCluster=cbind(ssgsea, cluster)


data=melt(scoreCluster, id.vars=c("geneCluster"))
colnames(data)=c("geneCluster", "Immune", "Fraction")


bioCol=c("#0066FF","#FF0000","#FF9900","#6E568C","#7CC767","#223D6C","#D20A13","#FFD121","#088247","#11AA4D")
bioCol=bioCol[1:length(levels(factor(data[,"geneCluster"])))]
p=ggboxplot(data, x="Immune", y="Fraction", color="geneCluster", 
     xlab="",
     ylab="Immune infiltration",
     legend.title="geneCluster",
     palette=bioCol)
p=p+rotate_x_text(50)


pdf(file="boxplot.pdf", width=8, height=6)                         
p+stat_compare_means(aes(group=geneCluster),symnum.args=list(cutpoints = c(0, 0.001, 0.01, 0.05, 1), symbols = c("***", "**", "*", "")),label = "p.signif")
dev.off()
