# Supplementary material for: Analyses of m6A regulatory genes and subtype classification in atrial fibrillation
Source: Front Cell Neurosci. 2023 Jun 26;17:1073538. doi: 10.3389/fncel.2023.1073538 (PMC10330950; doi:10.3389/fncel.2023.1073538)
Supplement: Supplementary file 1 [file Data_Sheet_1.zip › 28-m6A.PCAscore.R]

expFile="diffGeneExp.txt"      
setwd("C:\\142GEOm6A(8)\\28.PCAscore")    

data=read.table(expFile, header=T, sep="\t", check.names=F, row.names=1)
data=t(data)


pca=prcomp(data, scale=TRUE)
value=predict(pca)
m6Ascore=value[,1]+value[,2]
m6Ascore=as.data.frame(m6Ascore)
scoreOut=rbind(id=colnames(m6Ascore), m6Ascore)
write.table(scoreOut, file="m6Ascore.txt", sep="\t", quote=F, col.names=F)
