# Supplementary material for: Analyses of m6A regulatory genes and subtype classification in atrial fibrillation
Source: Front Cell Neurosci. 2023 Jun 26;17:1073538. doi: 10.3389/fncel.2023.1073538 (PMC10330950; doi:10.3389/fncel.2023.1073538)
Supplement: Supplementary file 1 [file Data_Sheet_1.zip › 29-m6A.clusterScore.R]

#if (!requireNamespace("BiocManager", quietly = TRUE))
#    install.packages("BiocManager")
#BiocManager::install("limma")

#install.packages("ggpubr")


library(limma)
library(ggpubr)

m6aCluFile="m6Acluster.txt"        
geneCluFile="geneCluster.txt"      
scoreFile="m6Ascore.txt"           
setwd("C:\\142GEOm6A(8)\\29.clusterScore")    


m6aClu=read.table(m6aCluFile, header=T, sep="\t", check.names=F, row.names=1)
geneClu=read.table(geneCluFile, header=T, sep="\t", check.names=F, row.names=1)
score=read.table(scoreFile, header=T, sep="\t", check.names=F, row.names=1)


twoCluster=cbind(m6aClu, geneClu)
sameSample=intersect(row.names(twoCluster), row.names(score))
data=cbind(score[sameSample,,drop=F], twoCluster[sameSample,c("m6Acluster","geneCluster"),drop=F])


data$m6Acluster=factor(data$m6Acluster, levels=levels(factor(data$m6Acluster)))
group=levels(factor(data$m6Acluster))
comp=combn(group, 2)
my_comparisons=list()
for(i in 1:ncol(comp)){my_comparisons[[i]]<-comp[,i]}


bioCol=c("#0066FF","#FF9900","#FF0000","#6E568C","#7CC767","#223D6C","#D20A13","#FFD121","#088247","#11AA4D")
bioCol=bioCol[1:length(levels(factor(data$m6Acluster)))]
	

boxplot=ggboxplot(data, x="m6Acluster", y="m6Ascore", color="m6Acluster",
			      xlab="m6Acluster",
			      ylab="m6Ascore",
			      legend.title="m6Acluster",
			      palette=bioCol,
			      add = "jitter")+ 
	stat_compare_means(comparisons = my_comparisons)
	

pdf(file="m6Acluster.pdf", width=5, height=4.5)
print(boxplot)
dev.off()


data$geneCluster=factor(data$geneCluster, levels=levels(factor(data$geneCluster)))
group=levels(factor(data$geneCluster))
comp=combn(group, 2)
my_comparisons=list()
for(i in 1:ncol(comp)){my_comparisons[[i]]<-comp[,i]}


bioCol=c("#0066FF","#FF9900","#FF0000","#6E568C","#7CC767","#223D6C","#D20A13","#FFD121","#088247","#11AA4D")
bioCol=bioCol[1:length(levels(factor(data$geneCluster)))]
	

boxplot=ggboxplot(data, x="geneCluster", y="m6Ascore", color="geneCluster",
			      xlab="geneCluster",
			      ylab="m6Ascore",
			      legend.title="geneCluster",
			      palette=bioCol,
			      add = "jitter")+ 
	stat_compare_means(comparisons = my_comparisons)
	

pdf(file="geneCluster.pdf", width=5, height=4.5)
print(boxplot)
dev.off()
