# Supplementary material for: Analyses of m6A regulatory genes and subtype classification in atrial fibrillation
Source: Front Cell Neurosci. 2023 Jun 26;17:1073538. doi: 10.3389/fncel.2023.1073538 (PMC10330950; doi:10.3389/fncel.2023.1073538)
Supplement: Supplementary file 1 [file Data_Sheet_1.zip › 3-getsymbol.R]

###
###if (!requireNamespace("BiocManager", quietly = TRUE))
###install.packages("BiocManager")

###BiocManager::install("limma")

###if (!requireNamespace("BiocManager", quietly = TRUE))
###install.packages("BiocManager")

###BiocManager::install("impute")

###
library(limma)
library(impute)

setwd("D:\\__easyHelper__\\GSE14975_series_matrix")
data0=read.table("ann.txt",header = T,sep = "\t")
data1=read.table("GSE14975_series_matrix.txt",header = T,sep = "\t")
data2=merge(data0,data1,by="ID")
data2=data2[-1]
write.table(data2,"data.txt",sep = "\t",quote = F,row.names = F)

mydata<-read.table("data.txt",header = T,sep="\t")
mydata<-as.matrix(mydata)
rownames(mydata)=mydata[,1]
geneExp=mydata[,2:ncol(mydata)]
matrixName=list(rownames(geneExp),colnames(geneExp))
geneExp=matrix(as.numeric(as.matrix(geneExp)),nrow=nrow(geneExp),dimnames=matrixName)

geneExp1=impute.knn(geneExp)
geneExp=geneExp1$data
geneExp=avereps(geneExp)
geneExp=normalizeBetweenArrays(as.matrix(geneExp))
#log2
geneExp=log2(geneExp)

geneExp=rbind(symbol=colnames(geneExp),geneExp)
write.table(geneExp,"GSE14975.txt",sep="\t",quote = F,col.names = F)
