# Supplementary material for: Analyses of m6A regulatory genes and subtype classification in atrial fibrillation
Source: Front Cell Neurosci. 2023 Jun 26;17:1073538. doi: 10.3389/fncel.2023.1073538 (PMC10330950; doi:10.3389/fncel.2023.1073538)
Supplement: Supplementary file 1 [file Data_Sheet_1.zip › 31-m6A.geneDiff.R]

#if (!requireNamespace("BiocManager", quietly = TRUE))
#    install.packages("BiocManager")
#BiocManager::install("limma")

#install.packages("ggpubr")
#install.packages("reshape2")


library(limma)
library(reshape2)
library(ggpubr)

expFile="normalize.txt"     
geneFile="gene.txt"        
m6aCluFile="m6Acluster.txt"       
geneCluFile="geneCluster.txt"      
setwd("C:\\142GEOm6A(8)\\31.geneDiff")     


rt=read.table(expFile, header=T, sep="\t", check.names=F)
rt=as.matrix(rt)
rownames(rt)=rt[,1]
exp=rt[,2:ncol(rt)]
dimnames=list(rownames(exp),colnames(exp))
data=matrix(as.numeric(as.matrix(exp)),nrow=nrow(exp),dimnames=dimnames)
data=avereps(data)
data=data[rowMeans(data)>0,]


gene=read.table(geneFile, header=F, check.names=F, sep="\t")
sameGene=intersect(as.vector(gene[,1]), rownames(data))
geneExp=t(data[sameGene,])


m6aClu=read.table(m6aCluFile, header=T, sep="\t", check.names=F, row.names=1)
geneClu=read.table(geneCluFile, header=T, sep="\t", check.names=F, row.names=1)


twoCluster=cbind(m6aClu, geneClu)
sameSample=intersect(row.names(twoCluster), row.names(geneExp))
m6aCluData=cbind(geneExp[sameSample,,drop=F], twoCluster[sameSample,"m6Acluster",drop=F])
geneCluData=cbind(geneExp[sameSample,,drop=F], twoCluster[sameSample,"geneCluster",drop=F])


data=melt(m6aCluData, id.vars=c("m6Acluster"))
colnames(data)=c("m6Acluster", "Gene", "Expression")

bioCol=c("#0066FF","#FF0000","#FF9900","#6E568C","#7CC767","#223D6C","#D20A13","#FFD121","#088247","#11AA4D")
bioCol=bioCol[1:length(levels(factor(data[,"m6Acluster"])))]
p=ggboxplot(data, x="Gene", y="Expression", color="m6Acluster",
            xlab="",
            ylab="Gene expression",
            legend.title="m6Acluster",
            palette=bioCol)
p=p+rotate_x_text(50)
pdf(file="boxplot.m6aClu.pdf", width=6, height=5)                         
p+stat_compare_means(aes(group=m6Acluster),symnum.args=list(cutpoints = c(0, 0.001, 0.01, 0.05, 1), symbols = c("***", "**", "*", "")),label = "p.signif")
dev.off()


data=melt(geneCluData, id.vars=c("geneCluster"))
colnames(data)=c("geneCluster", "Gene", "Expression")

bioCol=c("#0066FF","#FF0000","#FF9900","#6E568C","#7CC767","#223D6C","#D20A13","#FFD121","#088247","#11AA4D")
bioCol=bioCol[1:length(levels(factor(data[,"geneCluster"])))]
p=ggboxplot(data, x="Gene", y="Expression", color="geneCluster",
            xlab="",
            ylab="Gene expression",
            legend.title="geneCluster",
            palette=bioCol)
p=p+rotate_x_text(50)
pdf(file="boxplot.geneClu.pdf", width=6, height=5)                          
p+stat_compare_means(aes(group=geneCluster),symnum.args=list(cutpoints = c(0, 0.001, 0.01, 0.05, 1), symbols = c("***", "**", "*", "")),label = "p.signif")
dev.off()
