# Supplementary material for: Analyses of m6A regulatory genes and subtype classification in atrial fibrillation
Source: Front Cell Neurosci. 2023 Jun 26;17:1073538. doi: 10.3389/fncel.2023.1073538 (PMC10330950; doi:10.3389/fncel.2023.1073538)
Supplement: Supplementary file 1 [file Data_Sheet_1.zip › 4-merge.R]

library ( limma)
setwd ( "D:\\__easyHelper__\\merge&batch\\1_merge(7)")
data0=read.table ( "GSE115574.txt" , header = T, sep = "\t")
data1=read.table ("GSE14975.txt" , header = T, sep = "\t")
data2=merge(data0,data1,by="symbol")
data3=read.table ( "GSE41177.txt" , header = T, sep = "\t")
data4=merge (data2 ,data3,by="symbol")
data4=as.matrix (data4)
rownames (data4)=data4 [,1]
geneE=data4 [ , 2 : ncol (data4) ]
newgene=matrix (as.numeric(as.matrix (geneE)) ,nrow=nrow (geneE),
                dimnames=list ( rownames(geneE), colnames (geneE)))
newgene=avereps (newgene)
newgene=rbind (id=colnames (newgene) , newgene)
write.table(newgene,"merge.txt",sep = "\t ",quote = F,col.names=F)
