# Supplementary material for: Analyses of m6A regulatory genes and subtype classification in atrial fibrillation
Source: Front Cell Neurosci. 2023 Jun 26;17:1073538. doi: 10.3389/fncel.2023.1073538 (PMC10330950; doi:10.3389/fncel.2023.1073538)
Supplement: Supplementary file 1 [file Data_Sheet_1.zip › 5-batch.R]

###
###if ( ! requireNamespace ( "BiocManager", quietly =TRUE))
###install.packages ( "BiocManager")
###BiocManager::install ( "sva")
###
library (sva)
library (limma)
setwd("D:\\__easyHelper__\\merge&batch\\2_batch(7)")
dta=read.table("merge.txt",sep="\t",header=T)
dta=as.matrix(dta)
rownames(dta)=dta[,1]
geneexp=dta [,2:ncol(dta)]
dta2=matrix(as.numeric(as.matrix(geneexp)),nrow=nrow(geneexp),dimnames=list(rownames(geneexp),colnames(geneexp)))
group1=c(rep(1,59),rep(2,10),rep(3,38))
group2=c(rep("t1",31),rep("t2",28),rep("t1",5),rep("t2",5),rep("t1",6),rep("t2",32))
md=model.matrix(~as.factor(group2))
cmb=ComBat(dta2,group1,md,par.prior=T)
cmb=rbind(id=colnames(cmb),cmb)
write.table (cmb,"input.txt",sep="\t",quote=F,col.names=F)
