# Supplementary material for: Analyses of m6A regulatory genes and subtype classification in atrial fibrillation
Source: Front Cell Neurosci. 2023 Jun 26;17:1073538. doi: 10.3389/fncel.2023.1073538 (PMC10330950; doi:10.3389/fncel.2023.1073538)
Supplement: Supplementary file 1 [file Data_Sheet_1.zip › 7-m6A.m6aExp.R]

#if (!requireNamespace("BiocManager", quietly = TRUE))
#    install.packages("BiocManager")
#BiocManager::install("limma")


library(limma)              
expFile="normalize.txt"     
geneFile="gene.txt"         
setwd("C:\\142GEOm6A(8)\\07.m6aExp")     


rt=read.table(expFile, header=T, sep="\t", check.names=F)
rt=as.matrix(rt)
rownames(rt)=rt[,1]
exp=rt[,2:ncol(rt)]
dimnames=list(rownames(exp),colnames(exp))
data=matrix(as.numeric(as.matrix(exp)),nrow=nrow(exp),dimnames=dimnames)
data=avereps(data)
data=data[rowMeans(data)>0,]


gene=read.table(geneFile, header=T, check.names=F, sep="\t")
sameGene=intersect(as.vector(gene[,1]), rownames(data))
geneExp=data[sameGene,]


out=rbind(ID=colnames(geneExp), geneExp)
write.table(out, file="m6aGeneExp.txt", sep="\t", quote=F, col.names=F)
