# Supplementary material for: Analyses of m6A regulatory genes and subtype classification in atrial fibrillation
Source: Front Cell Neurosci. 2023 Jun 26;17:1073538. doi: 10.3389/fncel.2023.1073538 (PMC10330950; doi:10.3389/fncel.2023.1073538)
Supplement: Supplementary File 1 — Expression of 23 m6A regulatory genes. [file Table_1.XLSX]

## Sheet: Supplementary File S1
ID	GSM3182708_con	GSM3182709_con	GSM3182710_con	GSM3182711_con	GSM3182712_con	GSM3182713_con	GSM3182714_con	GSM3182715_con	GSM3182716_con	GSM3182717_con	GSM3182718_con	GSM3182719_con	GSM3182720_con	GSM3182721_con	GSM3182722_con	GSM3182723_con	GSM3182724_con	GSM3182725_con	GSM3182726_con	GSM3182727_con	GSM3182728_con	GSM3182729_con	GSM3182730_con	GSM3182731_con	GSM3182732_con	GSM3182733_con	GSM3182734_con	GSM3182735_con	GSM3182736_con	GSM3182737_con	GSM3182738_con	GSM373961_con	GSM373962_con	GSM373963_con	GSM373964_con	GSM373965_con	GSM1005418_con	GSM1005419_con	GSM1005420_con	GSM1005421_con	GSM1005422_con	GSM1005423_con	GSM3182680_treat	GSM3182681_treat	GSM3182682_treat	GSM3182683_treat	GSM3182684_treat	GSM3182685_treat	GSM3182686_treat
METTL3	5.71831	5.62002	6.13492	6.16167	5.80518	6.37635	5.69377	5.58398	5.95534	5.75956	5.64983	5.77493	5.46644	5.54155	5.74127	5.56972	5.50061	5.96473	5.65479	5.50061	6.14666	5.75388	5.72291	5.63595	5.72207	5.7175	5.37881	5.85816	5.85337	5.76639	5.81925	5.73992	5.48176	6.03162	5.7508	5.90925	6.18785	5.83961	5.33567	5.93999	6.02311	5.90509	5.62725	5.61555	5.56564	5.49615	5.45984	5.76898	5.64166
METTL14	5.08755	4.77693	5.4028	5.11258	4.78332	5.3525	5.28955	5.36949	5.14582	5.44662	5.06958	5.02601	4.4705	5.2965	4.76555	5.23643	5.12471	5.50824	5.1234	5.21676	4.91203	5.17342	4.89658	5.06982	4.87462	4.9412	5.08254	5.18186	5.05971	5.32236	5.05778	5.0683	5.25485	4.79116	5.39273	5.33274	5.60166	5.42137	5.39273	5.35639	5.46283	5.40623	5.28794	5.268	5.25622	5.38505	5.33612	5.37603	5.06156
WTAP	5.86681	5.58945	5.76053	5.81358	5.75422	5.6848	6.12915	5.98672	5.76867	6.13173	5.78074	5.64166	5.91234	6.01387	5.91792	6.07432	5.74811	5.94176	5.80293	5.68004	5.91037	5.70584	5.49326	5.74154	5.74259	5.71992	5.58103	5.73401	5.85872	5.99985	5.67856	5.88362	5.9262	5.80436	5.83291	5.68325	5.75822	5.9295	6.5642	5.75133	5.67883	5.66747	6.01242	5.99766	5.98611	5.81603	5.75187	5.84361	5.74965
ZC3H13	6.58254	6.49597	6.51881	6.49965	6.48461	6.84435	6.33911	6.45845	6.49488	6.31991	6.65678	6.54864	6.32439	6.40569	6.69798	6.48801	6.59887	6.56641	6.37019	6.26127	6.278	6.47812	6.44391	6.20596	6.53646	6.57462	6.48801	6.2066	6.61788	6.6187	6.46737	6.5357	6.73082	6.59014	6.68148	6.36357	6.76804	6.79131	6.19289	6.76403	6.69057	6.65939	6.63318	6.67596	6.34795	6.34078	6.69339	6.32581	6.5018
RBM15	5.33021	4.98648	5.16718	5.16564	5.16277	5.4248	5.35275	5.25414	5.09253	5.09337	5.09995	4.79532	5.03232	5.5905	5.00014	5.08694	5.61744	5.52258	4.89597	5.12797	5.34043	5.39604	4.95714	5.08633	4.98358	5.16634	5.00465	5.14708	5.2432	5.36976	5.16697	5.09741	5.11478	5.38744	5.26378	5.41943	5.29601	5.28653	6.17929	5.21609	5.052	5.11558	5.50451	5.31343	5.23853	5.28816	5.21029	5.2182	4.97294
RBM15B	6.46772	6.39729	6.08521	6.23396	5.89682	5.65309	5.8089	6.16076	6.3414	6.40212	6.15529	6.22986	6.65408	6.08584	5.80997	6.02825	6.11015	5.98643	6.14186	6.15374	6.21588	6.0752	5.86904	6.1864	6.23055	6.0839	6.14186	6.52589	5.9724	6.08737	6.07852	6.02974	6.14758	6.30879	6.09211	6.22345	6.1572	6.16816	6.75553	6.16658	6.26648	6.10315	6.2884	6.20025	6.10188	6.20994	6.3591	6.09359	6.30622
CBLL1	5.86737	5.03557	5.57318	5.13624	5.07977	4.74642	5.53568	5.41202	5.4183	5.38171	5.42774	5.39868	4.56669	5.21427	5.22715	5.33116	5.2467	6.027	5.6192	5.38841	5.96843	5.28446	5.44175	5.23198	5.20562	5.31705	5.0728	5.15098	5.49346	5.82694	5.36578	5.19408	5.57557	5.29995	5.33294	5.3949	5.40074	5.7392	5.70613	5.60804	5.55475	5.53617	5.72236	5.59822	5.84051	5.35945	5.45022	5.42333	5.43072
YTHDC1	5.23294	5.22971	5.1409	5.28726	5.16937	5.37557	5.24207	5.29846	5.3427	5.51353	5.4183	5.28471	5.56237	5.35476	5.08587	5.69816	5.48676	5.64285	5.44053	5.26985	5.20052	5.2629	5.53617	5.66649	5.43665	5.58999	5.67481	5.55555	5.34938	5.50344	5.42189	5.31479	5.41511	5.51733	5.56183	5.42584	5.75359	5.63268	5.41586	5.49077	5.22575	5.2392	5.47767	5.35665	5.39515	5.50493	5.24035	5.50753	5.41226
YTHDC2	5.00402	4.9844	5.10676	5.47594	5.23456	5.95289	5.35807	5.01492	5.11258	5.46689	5.52428	5.12009	3.84208	5.65249	4.7145	5.3592	4.97997	5.54669	4.98402	5.00443	4.9539	5.03992	5.271	5.09496	5.08882	5.34066	5.50651	5.39073	5.14312	5.26664	5.21029	5.1295	5.41348	5.43818	5.02663	5.27769	5.48596	5.22673	4.40309	5.29121	5.74744	5.72096	5.84022	5.59621	5.28862	5.37738	5.11918	5.29504	5.02764
YTHDF1	7.91934	7.98802	8.08794	8.44683	8.62221	8.72748	8.18927	8.33116	8.07771	7.97644	7.84413	8.0135	8.1989	8.30386	8.22251	7.86399	8.14748	8.25414	7.91421	7.92884	8.64002	7.96737	8.18379	7.90962	8.12155	8.09978	8.4972	7.93131	7.93607	8.0028	7.81664	8.12237	8.01265	8.28438	8.19591	8.22442	7.93994	8.12155	7.19373	8.09892	7.91623	7.74441	8.10236	8.14464	7.8456	8.03807	7.96484	7.81289	7.96099
YTHDF2	8.63077	8.45334	8.18115	8.39697	8.6255	8.48069	8.24739	8.25414	8.33969	8.61691	8.55689	8.56586	8.49163	8.94809	8.14924	8.48935	8.70571	8.60552	8.54188	8.44128	8.22806	8.3883	7.90331	8.06395	7.91268	8.27135	8.05906	8.03112	8.51175	8.70692	7.99551	8.36535	8.55203	8.50813	8.28537	8.49488	8.43603	8.45207	6.62802	8.54319	8.32364	8.26406	8.61833	8.84161	8.45551	8.41223	8.57967	8.50085	8.50085
YTHDF3	7.46986	7.17575	7.52199	6.90421	7.58548	7.64772	7.20691	6.77928	7.38417	7.01944	7.50711	7.22359	7.17887	7.10359	7.47607	7.40822	7.64156	7.11698	7.53225	7.27041	7.12321	7.22037	7.26927	6.89643	6.99098	6.96027	7.00199	7.41414	7.19261	7.23716	7.18246	7.29168	7.56372	7.34936	7.29527	7.32467	7.16644	7.57387	8.15573	7.31879	7.27096	7.44055	7.60649	7.43704	7.85123	7.51883	7.35354	7.1565	7.37111
HNRNPC	7.19573	7.4562	7.20389	7.53291	7.26494	7.45675	7.39551	7.45993	7.55819	7.5541	7.44055	7.54238	6.9955	7.25896	7.22092	7.50079	7.0171	7.2787	7.29371	7.35758	7.31206	7.26178	7.56257	7.31146	7.35296	7.4935	7.60251	7.54298	7.48466	7.41869	7.35068	7.22641	7.38469	7.55217	7.24857	7.59456	7.31206	7.28953	7.68378	7.2049	7.33282	7.28417	7.39803	7.3148	7.33007	7.42739	7.37111	7.35882	7.34936
FMR1	8.24447	7.89389	8.07692	7.87714	7.64222	8.07409	7.28085	8.30087	7.95532	8.22175	7.86399	8.08174	7.251	7.60131	8.38735	8.40895	8.19982	8.52374	7.99636	8.30296	8.11772	7.62157	7.41869	7.64842	7.65842	7.96989	7.10897	7.63848	8.00673	8.44683	7.87996	8.01837	8.35897	7.74848	7.92101	8.06488	7.87558	7.87494	8.53832	7.76781	7.8316	7.89619	8.15861	8.22175	7.76932	7.94741	7.76501	8.12327	7.62214
LRPPRC	6.97068	6.70452	6.81424	6.86146	6.9959	6.80037	6.82716	6.91826	7.03619	6.70994	6.76364	6.75401	6.58015	6.66515	6.75757	6.62326	6.99976	6.71036	6.62125	6.75519	6.87565	6.83343	6.74183	6.65567	6.69409	6.59243	6.69179	6.50385	6.96353	6.87442	6.71307	6.96577	6.93813	6.69442	7.00108	6.81374	6.95042	6.99362	6.07016	6.98629	6.90905	7.00299	7.14122	6.97606	6.89912	6.9078	6.81083	6.89261	6.77506
HNRNPA2B1	7.38054	7.41479	7.59735	8.16127	8.16049	8.61833	7.8908	7.74713	8.11427	8.08253	7.65169	7.87923	7.49837	7.94886	8.1014	7.58604	7.94741	8.11121	7.71693	7.85561	7.88066	7.47844	7.99551	7.9665	7.97644	7.96484	7.7549	7.97385	7.97994	8.10664	8.02306	7.82326	8.10302	7.88926	7.70084	8.11772	8.35897	7.82593	7.44617	8.11212	8.12063	8.11307	7.69508	7.40151	7.44177	7.55755	7.74259	7.71761	7.67018
IGFBP1	2.84764	3.00299	2.82986	2.85228	3.18394	3.20085	3.024	3.01805	2.65257	3.21827	2.96094	2.98056	2.53028	3.08365	3.24254	2.89954	2.85426	3.11962	2.99785	3.01776	3.28532	3.03382	3.03744	3.10577	2.8482	2.99281	3.07268	2.91031	2.87303	3.04326	2.98971	2.87075	3.05379	3.24802	3.22965	3.01075	3.28112	2.80641	3.22382	2.86802	2.71207	2.62229	2.85742	2.6597	2.94391	2.96441	2.9067	2.79066	3.0834
IGFBP2	9.25398	9.88593	10.3926	8.63853	7.81529	6.69798	9.56241	7.99308	9.48701	7.62569	9.10846	7.49424	9.60798	8.07692	7.40474	7.68378	8.32469	6.9955	7.1304	6.65754	9.57938	6.96715	9.86844	8.12502	8.35371	8.55983	9.50347	9.75409	9.23803	8.45689	9.66758	7.26345	7.63456	8.86355	7.57977	9.70322	10.1998	9.51299	8.16049	8.28537	9.17493	9.19227	10.1954	9.35012	10.4626	9.72884	10.5685	8.37277	10.5317
IGFBP3	7.79679	9.45513	8.18288	10.4273	8.74001	9.77936	8.28944	8.62333	9.0938	9.30674	8.44238	10.3086	8.76431	8.00916	6.70285	9.62274	8.19508	9.47936	7.6313	8.96413	8.81948	9.43368	9.20956	9.96669	8.74812	10.5439	8.91162	9.29376	7.82253	10.1629	9.99192	8.35476	8.12502	9.7349	8.50325	9.01323	8.85895	9.14776	6.53646	8.85539	8.88196	8.91162	8.22251	9.61583	8.71383	9.57938	8.93521	9.79328	8.75685
ELAVL1	5.99497	5.99822	5.73729	6.0021	6.00443	5.91009	6.00843	5.95601	6.23552	6.09211	5.74422	5.88029	5.74393	6.17574	5.84421	5.8155	5.75822	5.97759	5.75161	5.93745	6.1592	6.1095	5.74688	5.80101	5.96235	5.94838	5.79796	5.8195	5.93857	6.07183	5.85955	5.88414	5.75422	5.91913	5.93745	5.95095	5.75422	5.92228	6.00819	5.71135	6.04422	5.83519	5.83544	5.91441	5.81803	5.83731	6.17511	5.85365	5.74601
IGF2BP1	3.82235	3.72176	3.59063	3.58773	3.79898	3.42695	3.2989	3.85735	4.05978	3.85375	3.60619	3.57399	4.18461	3.46018	3.35251	3.41114	3.8107	3.52759	3.81261	4.04344	3.7031	3.37344	3.88096	3.7952	3.78781	3.95202	3.77065	3.84193	3.77367	3.536	3.96387	3.96333	3.40315	3.36073	4.06624	4.01067	3.59478	3.80007	3.72126	3.60113	3.60531	3.53179	3.94246	3.46733	4.01914	3.98243	3.99181	3.7564	3.90239
FTO	8.82799	9.05045	8.81117	9.28709	9.40907	9.43596	8.82799	9.28514	9.11019	8.92883	8.8899	9.19029	8.73183	8.69244	8.87734	8.84	8.49163	8.68708	8.76325	8.81948	8.79409	8.45207	8.52374	8.80704	8.34905	8.65459	8.80404	8.70297	8.7361	8.85895	8.46465	8.801	8.82938	9.03395	8.91472	8.85895	8.54433	8.74523	6.89774	8.63725	8.60412	8.56586	9.11379	9.10669	8.43886	8.69497	8.92689	8.76731	8.94018
ALKBH5	7.51328	7.62505	7.32802	7.20283	7.16744	6.73973	7.46593	7.45177	7.34231	7.52845	7.43513	7.45244	7.17155	7.19423	7.43942	7.30417	7.07176	6.95887	7.34589	6.97115	7.42443	7.43032	7.55217	7.7701	7.68092	7.74505	7.64904	7.74095	7.40589	7.46918	7.6326	7.45244	7.43646	7.31755	7.30699	7.39156	7.30804	7.47234	8.36257	7.37827	7.58106	7.52449	7.63193	7.68671	7.68948	7.52845	7.52774	7.68092	7.37267
[truncated: 58 more columns]
