# Supplementary material for: Analyses of m6A regulatory genes and subtype classification in atrial fibrillation
Source: Front Cell Neurosci. 2023 Jun 26;17:1073538. doi: 10.3389/fncel.2023.1073538 (PMC10330950; doi:10.3389/fncel.2023.1073538)
Supplement: Supplementary File 2 — Genotyping results of m6A subtypes. [file Table_2.XLSX]

## Sheet: Supplementary File S2
ID	ZC3H13	YTHDF1	HNRNPA2B1	IGFBP2	IGFBP3	m6Acluster
GSM3182680_treat	6.63318	8.10236	7.69508	10.1954	8.22251	A
GSM3182681_treat	6.67596	8.14464	7.40151	9.35012	9.61583	B
GSM3182682_treat	6.34795	7.8456	7.44177	10.4626	8.71383	A
GSM3182683_treat	6.34078	8.03807	7.55755	9.72884	9.57938	A
GSM3182684_treat	6.69339	7.96484	7.74259	10.5685	8.93521	A
GSM3182685_treat	6.32581	7.81289	7.71761	8.37277	9.79328	B
GSM3182686_treat	6.5018	7.96099	7.67018	10.5317	8.75685	A
GSM3182687_treat	6.57305	7.79992	7.58985	9.18456	9.58445	B
GSM3182688_treat	6.33684	8.49263	7.56003	11.1068	9.80225	A
GSM3182689_treat	6.68184	8.40572	8.22359	10.5912	9.32417	A
GSM3182690_treat	6.42143	8.05428	7.78198	10.5501	9.62744	A
GSM3182691_treat	6.35007	8.10664	7.94583	9.45736	10.1094	B
GSM3182692_treat	6.65719	8.26108	7.99146	8.45798	9.21158	B
GSM3182693_treat	6.35381	8.30296	7.7599	8.71958	9.87977	B
GSM3182694_treat	6.14903	8.08016	8.12502	10.4123	8.52236	A
GSM3182695_treat	6.66632	7.95613	7.79094	10.1329	9.55021	A
GSM3182696_treat	6.28244	8.2562	7.2117	10.5566	9.07414	A
GSM3182697_treat	6.34044	8.1315	7.30088	11.574	10.6696	A
GSM3182698_treat	6.43639	8.30386	7.90654	11.4234	9.0081	A
GSM3182699_treat	6.52098	7.58413	7.55148	11.6055	10.7089	A
GSM3182700_treat	6.5614	8.17843	8.22442	9.53253	8.21595	A
GSM3182701_treat	6.33358	8.18025	7.81289	8.2349	10.2951	B
GSM3182702_treat	6.32295	7.99711	7.41414	10.2246	8.96413	A
GSM3182703_treat	6.48105	8.26925	7.53859	10.4782	10.0593	A
GSM3182704_treat	6.27827	8.35171	7.67301	11.1377	9.0081	A
GSM3182705_treat	6.87094	8.6911	8.46007	5.82768	10.3231	B
GSM3182706_treat	6.16882	8.19591	7.9665	8.32364	9.86573	B
GSM3182707_treat	6.69916	8.62077	7.83901	9.31779	7.64709	A
GSM373956_treat	6.22408	8.09628	7.85341	10.7943	9.33805	A
GSM373957_treat	6.32547	8.52597	7.82593	10.1133	9.80225	A
GSM373958_treat	6.39067	8.03449	7.78271	10.2203	9.85322	A
GSM373959_treat	6.5618	7.91039	7.88764	9.95125	10.0898	A
GSM373960_treat	6.48461	8.41014	7.62569	9.61583	9.37299	A
GSM1005424_treat	6.44738	8.43297	7.98386	10.597	9.97289	A
GSM1005425_treat	6.1712	8.09892	7.59191	10.4992	9.33563	A
GSM1005426_treat	6.20382	8.2491	8.01428	11.0119	9.38654	A
GSM1005427_treat	6.39525	8.58791	7.65709	8.88681	9.95125	B
GSM1005428_treat	6.40699	8.21038	7.2189	11.3255	9.13615	A
GSM1005429_treat	6.47672	8.21397	7.7262	9.14022	9.47936	B
GSM1005430_treat	6.1796	8.1014	7.94886	9.84051	10.0558	A
GSM1005431_treat	6.28772	7.85045	7.86787	9.94089	9.32872	A
GSM1005432_treat	6.45845	8.29433	7.96331	8.94653	9.13821	B
GSM1005433_treat	6.58129	8.23789	7.98069	7.83739	10.1168	B
GSM1005434_treat	6.38555	8.29807	7.75414	10.256	10.2847	A
GSM1005435_treat	6.46811	8.02066	7.45307	10.4171	8.76431	A
GSM1005436_treat	6.56033	8.17928	7.39615	9.92582	10.4374	A
GSM1005437_treat	6.45665	7.94741	7.63848	10.4224	9.78765	A
GSM1005438_treat	6.50999	8.18927	7.61704	9.98859	10.3726	A
GSM1005439_treat	6.52627	8.36073	6.98064	8.81384	9.68599	B
GSM1005440_treat	6.34762	8.38735	7.20582	10.0031	10.144	A
GSM1005441_treat	6.46613	8.22626	7.73329	9.77043	9.16915	A
GSM1005442_treat	6.42514	8.22359	7.87558	9.93185	9.2342	A
GSM1005443_treat	6.27037	8.17739	7.82104	8.66276	8.86684	B
GSM1005444_treat	5.88659	8.18664	7.12903	10.8075	9.21385	A
GSM1005445_treat	6.28441	8.30467	7.41414	9.15792	8.84928	B
GSM1006245_treat	6.34266	8.32993	7.86566	9.61583	10.4834	B
GSM1006246_treat	6.5514	8.67913	7.58475	7.86954	10.4782	B
GSM1006247_treat	6.5403	8.70571	8.04258	10.8594	10.1872	A
GSM1006248_treat	6.52446	8.12777	7.72092	10.256	9.39996	A
GSM1006249_treat	6.32889	8.61435	8.05513	10.3726	8.89744	A
GSM1006250_treat	6.3026	8.34999	7.74848	8.39938	9.79612	B
GSM1006251_treat	6.44067	7.88066	7.91338	9.84051	9.39996	A
GSM1006252_treat	6.47777	8.29983	8.09628	7.74259	7.8846	B
GSM1006253_treat	6.55569	8.11772	7.69648	9.82812	8.93208	A
GSM1006254_treat	6.52487	8.20713	7.77817	8.96913	8.48935	B
