# Supplementary material for: Analyses of m6A regulatory genes and subtype classification in atrial fibrillation
Source: Front Cell Neurosci. 2023 Jun 26;17:1073538. doi: 10.3389/fncel.2023.1073538 (PMC10330950; doi:10.3389/fncel.2023.1073538)
Supplement: Supplementary File 3 — Genotyping results of m6A gene subtypes. [file Table_3.XLSX]

## Sheet: Supplementary File S3
Column1	Column2
ID	geneCluster
GSM3182680_treat	A
GSM3182681_treat	B
GSM3182682_treat	A
GSM3182683_treat	A
GSM3182684_treat	A
GSM3182685_treat	B
GSM3182686_treat	A
GSM3182687_treat	B
GSM3182688_treat	A
GSM3182689_treat	A
GSM3182690_treat	A
GSM3182691_treat	A
GSM3182692_treat	B
GSM3182693_treat	B
GSM3182694_treat	A
GSM3182695_treat	A
GSM3182696_treat	A
GSM3182697_treat	A
GSM3182698_treat	A
GSM3182699_treat	A
GSM3182700_treat	B
GSM3182701_treat	B
GSM3182702_treat	A
GSM3182703_treat	A
GSM3182704_treat	A
GSM3182705_treat	B
GSM3182706_treat	B
GSM3182707_treat	B
GSM373956_treat	A
GSM373957_treat	A
GSM373958_treat	A
GSM373959_treat	A
GSM373960_treat	A
GSM1005424_treat	A
GSM1005425_treat	A
GSM1005426_treat	A
GSM1005427_treat	B
GSM1005428_treat	A
GSM1005429_treat	B
GSM1005430_treat	A
GSM1005431_treat	A
GSM1005432_treat	B
GSM1005433_treat	B
GSM1005434_treat	A
GSM1005435_treat	A
GSM1005436_treat	A
GSM1005437_treat	A
GSM1005438_treat	A
GSM1005439_treat	B
GSM1005440_treat	A
GSM1005441_treat	A
GSM1005442_treat	A
GSM1005443_treat	B
GSM1005444_treat	A
GSM1005445_treat	B
GSM1006245_treat	A
GSM1006246_treat	B
GSM1006247_treat	A
GSM1006248_treat	A
GSM1006249_treat	A
GSM1006250_treat	B
GSM1006251_treat	A
GSM1006252_treat	B
GSM1006253_treat	A
GSM1006254_treat	B
